# Supplementary material for: Identification of Distinct, Quantitative Pattern Classes from Emergent Tissue-Scale hiPSC Bioelectric Properties
Source: Cells. 2024 Jul 2;13(13):1136. doi: 10.3390/cells13131136 (PMC11240333; doi:10.3390/cells13131136)
Supplement: Supplementary file 1 [file cells-13-01136-s001.zip]

Archive with 1 entries (1 files):
- cells-3029497-supplementary.pdf
